# Supplementary material for: ﻿A taxonomic review of the genus Fignya Solovyev & Witt, 2009 (Lepidoptera, Limacodidae) with descriptions of three new species and one new combination
Source: Zookeys. 2024 Sep 26;1213:225–35. doi: 10.3897/zookeys.1213.132318 (PMC11450461; doi:10.3897/zookeys.1213.132318)
Supplement: XML Treatment for Fignya qiana [file zookeys.1213.132318-treatment2.xml]

<!DOCTYPE tp:taxon-treatment
  PUBLIC "-//TaxonX//DTD Taxonomic Treatment Publishing DTD v0 20100105//EN" "tax-treatment-NSO.dtd">
<tp:taxon-treatment xmlns:tp="http://www.plazi.org/taxpub"><tp:treatment-meta><kwd-group><label>Taxon classification</label><kwd>
              <named-content content-type="kingdom">Animalia</named-content>
            </kwd><kwd>
              <named-content content-type="order">Lepidoptera</named-content>
            </kwd><kwd>
              <named-content content-type="family">Limacodidae</named-content>
            </kwd></kwd-group><mixed-citation publication-type="journal"><person-group><name><surname>Wu</surname><given-names>Jun</given-names></name><name><surname>Han</surname><given-names>Huilin</given-names></name></person-group><article-title>﻿A taxonomic review of the genus <italic><tp:taxon-name><tp:taxon-name-part taxon-name-part-type="genus" reg="Fignya">Fignya</tp:taxon-name-part></tp:taxon-name></italic> Solovyev &amp; Witt, 2009 (<tp:taxon-name><tp:taxon-name-part taxon-name-part-type="order">Lepidoptera</tp:taxon-name-part></tp:taxon-name>, <tp:taxon-name><tp:taxon-name-part taxon-name-part-type="family">Limacodidae</tp:taxon-name-part></tp:taxon-name>) with descriptions of three new species and one new combination</article-title><source>Zookeys</source><day>26</day><month>09</month><year>2024</year><volume>1213</volume><fpage>225</fpage><lpage>235</lpage><pub-id pub-id-type="doi">10.3897/zookeys.1213.132318</pub-id></mixed-citation></tp:treatment-meta><tp:nomenclature><label>﻿</label><tp:taxon-name>
            <object-id xmlns:xlink="http://www.w3.org/1999/xlink" content-type="arpha" xlink:type="simple">56434687-F9FF-5F0B-94C5-5BF55C0EA8F6</object-id>
            <tp:taxon-name-part taxon-name-part-type="genus" reg="Fignya">Fignya</tp:taxon-name-part>
            <tp:taxon-name-part taxon-name-part-type="species" reg="qiana">qiana</tp:taxon-name-part>
            <object-id xmlns:xlink="http://www.w3.org/1999/xlink" content-type="zoobank" xlink:type="simple">https://zoobank.org/42F53B62-6D7A-4E42-B089-95704BC8A17D</object-id>
          </tp:taxon-name><tp:taxon-status xmlns:xlink="http://www.w3.org/1999/xlink" xlink:type="simple">sp. nov.</tp:taxon-status><xref ref-type="fig" rid="F1">Figs 1</xref><xref ref-type="fig" rid="F2">, 7</xref><xref ref-type="fig" rid="F2">, 8</xref><xref ref-type="fig" rid="F3">, 18</xref><xref ref-type="fig" rid="F3">, 19</xref></tp:nomenclature><tp:treatment-sec sec-type="type material" id="SECID0E4HAC"><title>Type material.</title><p><bold><italic>Holotype</italic></bold>: China • ♂, Guizhou Province, Xingren City, Linggangshang, 1470 m, 29.vi.2022, J Wu, B Gao &amp; RT Xu leg., genit. prep. WuJ-1129-1, in <abbrev xmlns:xlink="http://www.w3.org/1999/xlink" xlink:title="Northeast Forestry University" id="ABBRID0EIIAC" xlink:type="simple">NEFU</abbrev>.</p><p><bold><italic>Paratypes</italic></bold> • 3 ♂, same data as for holotype, genit. prep. WuJ-806-1, 1130-1, all in <abbrev xmlns:xlink="http://www.w3.org/1999/xlink" xlink:title="Northeast Forestry University" id="ABBRID0ETIAC" xlink:type="simple">NEFU</abbrev>.</p></tp:treatment-sec><tp:treatment-sec sec-type="diagnosis" id="SECID0EXIAC"><title>Diagnosis.</title><p>The new species is not noticeably different in appearance from <italic><tp:taxon-name><tp:taxon-name-part taxon-name-part-type="genus" reg="Fignya">F.</tp:taxon-name-part><tp:taxon-name-part taxon-name-part-type="species" reg="melkaya">melkaya</tp:taxon-name-part></tp:taxon-name></italic> (Fig. <xref ref-type="fig" rid="F1">3</xref>), <italic><tp:taxon-name><tp:taxon-name-part taxon-name-part-type="genus" reg="Fignya">F.</tp:taxon-name-part><tp:taxon-name-part taxon-name-part-type="species" reg="ravalba">ravalba</tp:taxon-name-part></tp:taxon-name></italic> (Fig. <xref ref-type="fig" rid="F1">4</xref>), and the next new species, <italic><tp:taxon-name><tp:taxon-name-part taxon-name-part-type="genus" reg="Fignya">F.</tp:taxon-name-part><tp:taxon-name-part taxon-name-part-type="species" reg="trigonum">trigonum</tp:taxon-name-part></tp:taxon-name></italic> sp. nov. (Fig. <xref ref-type="fig" rid="F1">2</xref>), but it seems that the overall color of the present new species is lighter compared to the three species mentioned above. It can be clearly distinguished from others by the characteristics of male genitalia.</p><fig id="F1" position="float" orientation="portrait"><object-id xmlns:xlink="http://www.w3.org/1999/xlink" content-type="doi" xlink:type="simple">10.3897/zookeys.1213.132318.figures1-6</object-id><object-id xmlns:xlink="http://www.w3.org/1999/xlink" content-type="arpha" xlink:type="simple">3AFD0238-DB55-5360-9358-1223821446BE</object-id><label>Figures 1–6.</label><caption><p>Adults of <italic><tp:taxon-name><tp:taxon-name-part taxon-name-part-type="genus" reg="Fignya">Fignya</tp:taxon-name-part></tp:taxon-name></italic> spp. Depositories of the specimens <bold>1–2, 4–6</bold> in <abbrev xmlns:xlink="http://www.w3.org/1999/xlink" xlink:title="Northeast Forestry University" id="ABBRID0E2KAC" xlink:type="simple">NEFU</abbrev><bold>3</bold> in <abbrev xmlns:xlink="http://www.w3.org/1999/xlink" xlink:title="Museum Witt München/Zoologische Staatssammlung München" id="ABBRID0EBLAC" xlink:type="simple">MWM/ZSM</abbrev>. Scale bars: 5 mm.</p></caption><graphic xmlns:xlink="http://www.w3.org/1999/xlink" xlink:href="zookeys-1213-225_article-132318__-g001.jpg" position="float" orientation="portrait" xlink:type="simple" id="oo_1142335.jpg"><uri content-type="original_file" xlink:type="simple">https://binary.pensoft.net/fig/1142335</uri></graphic></fig><p>In the male genitalia, <italic><tp:taxon-name><tp:taxon-name-part taxon-name-part-type="genus" reg="Fignya">F.</tp:taxon-name-part><tp:taxon-name-part taxon-name-part-type="species" reg="qiana">qiana</tp:taxon-name-part></tp:taxon-name></italic> sp. nov. (Figs <xref ref-type="fig" rid="F2">7</xref>, <xref ref-type="fig" rid="F2">8</xref>) is most similar to <italic><tp:taxon-name><tp:taxon-name-part taxon-name-part-type="genus" reg="Fignya">F.</tp:taxon-name-part><tp:taxon-name-part taxon-name-part-type="species" reg="trigonum">trigonum</tp:taxon-name-part></tp:taxon-name></italic> sp. nov. (Figs <xref ref-type="fig" rid="F2">9</xref>, <xref ref-type="fig" rid="F2">10</xref>), as both have almost flat or beveled cucullus and a large, bristled process at the basal part of the valva. However, <italic><tp:taxon-name><tp:taxon-name-part taxon-name-part-type="genus" reg="Fignya">F.</tp:taxon-name-part><tp:taxon-name-part taxon-name-part-type="species" reg="qiana">qiana</tp:taxon-name-part></tp:taxon-name></italic> sp. nov. has a pair of stronger and asymmetrical apical spines on the juxta, with the left (when viewed ventrally) spine usually slightly longer than the right; a more elongated and finger-like saccus; a smaller, claw-like, curved cornutus at the base of the vesica; and lacks the triangular sclerite near the base of the vesica. In contrast, <italic><tp:taxon-name><tp:taxon-name-part taxon-name-part-type="genus" reg="Fignya">F.</tp:taxon-name-part><tp:taxon-name-part taxon-name-part-type="species" reg="trigonum">trigonum</tp:taxon-name-part></tp:taxon-name></italic> sp. nov. has a pair of thinner, almost equal-length, finger-like spines on the juxta apically; a shorter, wider, triangular saccus; a thicker and slightly curved cornutus at the base of the vesica; and a triangular sclerite near the base of the vesica. Additionally, <italic><tp:taxon-name><tp:taxon-name-part taxon-name-part-type="genus" reg="Fignya">F.</tp:taxon-name-part><tp:taxon-name-part taxon-name-part-type="species" reg="qiana">qiana</tp:taxon-name-part></tp:taxon-name></italic> sp. nov. differs from <italic><tp:taxon-name><tp:taxon-name-part taxon-name-part-type="genus" reg="Fignya">F.</tp:taxon-name-part><tp:taxon-name-part taxon-name-part-type="species" reg="melkaya">melkaya</tp:taxon-name-part></tp:taxon-name></italic> (Fig. <xref ref-type="fig" rid="F2">11</xref>) and <italic><tp:taxon-name><tp:taxon-name-part taxon-name-part-type="genus" reg="Fignya">F.</tp:taxon-name-part><tp:taxon-name-part taxon-name-part-type="species" reg="ravalba">ravalba</tp:taxon-name-part></tp:taxon-name></italic> (Fig. <xref ref-type="fig" rid="F2">12</xref>) by the latter two having a rounded cucullus on the valva, a small bristled process at the base of the valva, and a shorter, stouter phallus.</p><fig id="F2" position="float" orientation="portrait"><object-id xmlns:xlink="http://www.w3.org/1999/xlink" content-type="doi" xlink:type="simple">10.3897/zookeys.1213.132318.figures7-15</object-id><object-id xmlns:xlink="http://www.w3.org/1999/xlink" content-type="arpha" xlink:type="simple">09844150-A1D9-5A73-90D1-B1122370909E</object-id><label>Figures 7–15.</label><caption><p>Male genitalia of <italic><tp:taxon-name><tp:taxon-name-part taxon-name-part-type="genus" reg="Fignya">Fignya</tp:taxon-name-part></tp:taxon-name></italic> spp. Depositories of the slides <bold>7–10, 12–15</bold> in <abbrev xmlns:xlink="http://www.w3.org/1999/xlink" xlink:title="Northeast Forestry University" id="ABBRID0ECPAC" xlink:type="simple">NEFU</abbrev><bold>11</bold> in <abbrev xmlns:xlink="http://www.w3.org/1999/xlink" xlink:title="Museum Witt München/Zoologische Staatssammlung München" id="ABBRID0EIPAC" xlink:type="simple">MWM/ZSM</abbrev>. Scale bars: 1 mm, except unscaled Fig. <xref ref-type="fig" rid="F2">11</xref>.</p></caption><graphic xmlns:xlink="http://www.w3.org/1999/xlink" xlink:href="zookeys-1213-225_article-132318__-g002.jpg" position="float" orientation="portrait" xlink:type="simple" id="oo_1142336.jpg"><uri content-type="original_file" xlink:type="simple">https://binary.pensoft.net/fig/1142336</uri></graphic></fig></tp:treatment-sec><tp:treatment-sec sec-type="description" id="SECID0EVPAC"><title>Description.</title><p><bold>Male. <italic>Adult</italic>.</bold> Forewing length 7.5–8.0 mm, wingspan 16–17 mm (<italic>N</italic> = 4). Antennae filiform, brown. Labial palpi upcurved, pale brown. Head and thorax grayish-white with a tinge of brown; abdomen grayish-white to pare brown. Forewings grayish-white with a series of serrated reddish-brown transverse lines, among which the antemedial line distinct, brown, zigzag; medial and postmedial areas of forewing, and tornus relatively darker, with two large, white, oval spots with black scales around the edges and a series of indistinct small circular spots near tornus, and a small, white, round dot near distal part of cell; postmedian line distinct, forming a broad, indistinct reddish-brown band extending from c. 3/5 of the costal margin from the wing base to tornus. Fringe grayish-white with a tinge of light brown. Hindwings reddish-brown, with dark brown scales mixed in the costal and inner margin areas; fringe light brown.</p><p><bold><italic>Male genitalia</italic>.</bold> Uncus short, pointed apically. Gnathos flat, fish-tail-shaped, comb-like distally. Valva wider at the base; inner side of the cucullus obviously protruding, causing the end of the cucullus to look flat or beveled; basal part of valva with a near-elliptical sclerotized plate, covered with dense, long bristles laterally; sacculus slightly swollen at base. Juxta flat, with a pair of asymmetrical, slender, sclerotized apical spines apically, the left one always slightly longer than the right. Saccus long, broad at the base, gradually narrowing to the middle, then finger-like at distal half part. Phallus slender, tubular, slightly curved, sclerotized at terminal part. Vesica bearing 4–5 cornuti in total, basal one large, hook-shaped; second one small, near the basal cornutus; subapical cornuti 1 or 2 in numbers, apical and subapical cornuti same in size.</p><p><bold><italic>Female genitalia</italic>.</bold> Unknown.</p></tp:treatment-sec><tp:treatment-sec sec-type="phenology" id="SECID0ERAAE"><title>Phenology and habitat.</title><p>The type specimens were collected in June at an altitude of c. 1470 m. The collection site is close to a mixed coniferous and broad-leaved forest, with bamboo forest, bushes, and farmland surrounding it (Fig. <xref ref-type="fig" rid="F3">16</xref>). The immature stages are still unknown.</p></tp:treatment-sec><tp:treatment-sec sec-type="distribution" id="SECID0E2AAE"><title>Distribution.</title><p>China (Guizhou).</p></tp:treatment-sec><tp:treatment-sec sec-type="etymology" id="SECID0EABAE"><title>Etymology.</title><p>The new species name is derived from the abbreviation of Guizhou Province in China, “Qian”, which is the type locality of <italic><tp:taxon-name><tp:taxon-name-part taxon-name-part-type="genus" reg="Fignya">F.</tp:taxon-name-part><tp:taxon-name-part taxon-name-part-type="species" reg="qiana">qiana</tp:taxon-name-part></tp:taxon-name></italic> sp. nov.</p></tp:treatment-sec><tp:treatment-sec><!--Section generated to contain objects referenced in tp:taxon-treatment.--><fig id="F3" position="float" orientation="portrait"><object-id xmlns:xlink="http://www.w3.org/1999/xlink" content-type="doi" xlink:type="simple">10.3897/zookeys.1213.132318.figures16-20</object-id><object-id xmlns:xlink="http://www.w3.org/1999/xlink" content-type="arpha" xlink:type="simple">8588BFD9-FF7C-5230-AC43-42844E3779E8</object-id><label>Figures 16–20.</label><caption><p>Biotope and living habitus <bold>16, 18–19</bold><italic><tp:taxon-name><tp:taxon-name-part taxon-name-part-type="genus" reg="Fignya">F.</tp:taxon-name-part><tp:taxon-name-part taxon-name-part-type="species" reg="qiana">qiana</tp:taxon-name-part></tp:taxon-name></italic> sp. nov., the collecting site is Xingren City, Guizhou Province, China; <bold>17, 20</bold><italic><tp:taxon-name><tp:taxon-name-part taxon-name-part-type="genus" reg="Fignya">F.</tp:taxon-name-part><tp:taxon-name-part taxon-name-part-type="species" reg="trigonum">trigonum</tp:taxon-name-part></tp:taxon-name></italic> sp. nov., the collecting site is Zhaotong City, Yunnan Province, China.</p></caption><graphic xmlns:xlink="http://www.w3.org/1999/xlink" xlink:href="zookeys-1213-225_article-132318__-g003.jpg" position="float" orientation="portrait" xlink:type="simple" id="oo_1142337.jpg"><uri content-type="original_file" xlink:type="simple">https://binary.pensoft.net/fig/1142337</uri></graphic></fig></tp:treatment-sec></tp:taxon-treatment>
