# Supplementary material for: ﻿A taxonomic review of the genus Fignya Solovyev & Witt, 2009 (Lepidoptera, Limacodidae) with descriptions of three new species and one new combination
Source: Zookeys. 2024 Sep 26;1213:225–35. doi: 10.3897/zookeys.1213.132318 (PMC11450461; doi:10.3897/zookeys.1213.132318)
Supplement: XML Treatment for Fignya trigonum [file zookeys.1213.132318-treatment3.xml]

<!DOCTYPE tp:taxon-treatment
  PUBLIC "-//TaxonX//DTD Taxonomic Treatment Publishing DTD v0 20100105//EN" "tax-treatment-NSO.dtd">
<tp:taxon-treatment xmlns:tp="http://www.plazi.org/taxpub"><tp:treatment-meta><kwd-group><label>Taxon classification</label><kwd>
              <named-content content-type="kingdom">Animalia</named-content>
            </kwd><kwd>
              <named-content content-type="order">Lepidoptera</named-content>
            </kwd><kwd>
              <named-content content-type="family">Limacodidae</named-content>
            </kwd></kwd-group><mixed-citation publication-type="journal"><person-group><name><surname>Wu</surname><given-names>Jun</given-names></name><name><surname>Han</surname><given-names>Huilin</given-names></name></person-group><article-title>﻿A taxonomic review of the genus <italic><tp:taxon-name><tp:taxon-name-part taxon-name-part-type="genus" reg="Fignya">Fignya</tp:taxon-name-part></tp:taxon-name></italic> Solovyev &amp; Witt, 2009 (<tp:taxon-name><tp:taxon-name-part taxon-name-part-type="order">Lepidoptera</tp:taxon-name-part></tp:taxon-name>, <tp:taxon-name><tp:taxon-name-part taxon-name-part-type="family">Limacodidae</tp:taxon-name-part></tp:taxon-name>) with descriptions of three new species and one new combination</article-title><source>Zookeys</source><day>26</day><month>09</month><year>2024</year><volume>1213</volume><fpage>225</fpage><lpage>235</lpage><pub-id pub-id-type="doi">10.3897/zookeys.1213.132318</pub-id></mixed-citation></tp:treatment-meta><tp:nomenclature><label>﻿</label><tp:taxon-name>
            <object-id xmlns:xlink="http://www.w3.org/1999/xlink" content-type="arpha" xlink:type="simple">667767C9-D4C4-5081-B738-87C28F44C770</object-id>
            <tp:taxon-name-part taxon-name-part-type="genus" reg="Fignya">Fignya</tp:taxon-name-part>
            <tp:taxon-name-part taxon-name-part-type="species" reg="trigonum">trigonum</tp:taxon-name-part>
            <object-id xmlns:xlink="http://www.w3.org/1999/xlink" content-type="zoobank" xlink:type="simple">https://zoobank.org/0F6D83BD-C06D-4303-A109-4E3DB4B037D8</object-id>
          </tp:taxon-name><tp:taxon-status xmlns:xlink="http://www.w3.org/1999/xlink" xlink:type="simple">sp. nov.</tp:taxon-status><xref ref-type="fig" rid="F1">Figs 2</xref><xref ref-type="fig" rid="F2">, 9</xref><xref ref-type="fig" rid="F2">, 10</xref><xref ref-type="fig" rid="F3">, 20</xref></tp:nomenclature><tp:treatment-sec sec-type="type material" id="SECID0ELDAE"><title>Type material.</title><p><bold><italic>Holotype</italic></bold>: China • ♂, Yunnan Province, Zhaotong City, Xiaocaoba Town, Yutang Village, 1864 m, 16.vii.2023, RT Xu &amp; MX Han leg., genit. prep. WuJ-1136-1, in <abbrev xmlns:xlink="http://www.w3.org/1999/xlink" xlink:title="Northeast Forestry University" id="ABBRID0EWDAE" xlink:type="simple">NEFU</abbrev>.</p><p><bold><italic>Paratypes</italic></bold>: China • 2♂, same data as for holotype, genit. prep. WuJ-1111-1, 1112-1, all in <abbrev xmlns:xlink="http://www.w3.org/1999/xlink" xlink:title="Northeast Forestry University" id="ABBRID0EBEAE" xlink:type="simple">NEFU</abbrev>.</p></tp:treatment-sec><tp:treatment-sec sec-type="diagnosis" id="SECID0EFEAE"><title>Diagnosis.</title><p><italic><tp:taxon-name><tp:taxon-name-part taxon-name-part-type="genus" reg="Fignya">F.</tp:taxon-name-part><tp:taxon-name-part taxon-name-part-type="species" reg="trigonum">trigonum</tp:taxon-name-part></tp:taxon-name></italic> sp. nov. (Fig. <xref ref-type="fig" rid="F1">2</xref>) is closest to <italic><tp:taxon-name><tp:taxon-name-part taxon-name-part-type="genus" reg="Fignya">F.</tp:taxon-name-part><tp:taxon-name-part taxon-name-part-type="species" reg="qiana">qiana</tp:taxon-name-part></tp:taxon-name></italic> sp. nov. (Fig. <xref ref-type="fig" rid="F1">1</xref>) both in appearance and male genitalia. The differences between the two have been listed in the diagnosis section of <italic><tp:taxon-name><tp:taxon-name-part taxon-name-part-type="genus" reg="Fignya">F.</tp:taxon-name-part><tp:taxon-name-part taxon-name-part-type="species" reg="qiana">qiana</tp:taxon-name-part></tp:taxon-name></italic> sp. nov. The most significant difference in male genitalia from the other two species, <italic><tp:taxon-name><tp:taxon-name-part taxon-name-part-type="genus" reg="Fignya">F.</tp:taxon-name-part><tp:taxon-name-part taxon-name-part-type="species" reg="melkaya">melkaya</tp:taxon-name-part></tp:taxon-name></italic> (Fig. <xref ref-type="fig" rid="F2">11</xref>) and <italic><tp:taxon-name><tp:taxon-name-part taxon-name-part-type="genus" reg="Fignya">F.</tp:taxon-name-part><tp:taxon-name-part taxon-name-part-type="species" reg="ravalba">ravalba</tp:taxon-name-part></tp:taxon-name></italic> (Fig. <xref ref-type="fig" rid="F2">12</xref>), are that the new species has an obviously protruding inner side of the cucullus, a well developed thick and long horn-like cornutus at the base of the vesica, and a triangular sclerite. In contrast, the inner side of the cucullus in <italic><tp:taxon-name><tp:taxon-name-part taxon-name-part-type="genus" reg="Fignya">F.</tp:taxon-name-part><tp:taxon-name-part taxon-name-part-type="species" reg="melkaya">melkaya</tp:taxon-name-part></tp:taxon-name></italic> and <italic><tp:taxon-name><tp:taxon-name-part taxon-name-part-type="genus" reg="Fignya">F.</tp:taxon-name-part><tp:taxon-name-part taxon-name-part-type="species" reg="ravalba">ravalba</tp:taxon-name-part></tp:taxon-name></italic> is smooth, and the developed horn-shaped basal cornutus and triangular sclerite are absent.</p></tp:treatment-sec><tp:treatment-sec sec-type="description" id="SECID0EIHAE"><title>Description.</title><p><bold>Male. <italic>Adult</italic>.</bold> Forewing length 7.5–8.0 mm, wingspan 16.6–18.0 mm (<italic>N</italic> = 3). Antennae filiform, brown. Labial palpi upcurved, light brown. Head and thorax grayish-white with a tinge of brown; abdomen grayish-white to light brown, terminal with grayish-white to light brown scale tuft. Forewing grayish-brown with a series of serrated reddish-brown to dark brown, serrated transverse lines, among which the antemedial line distinct, dark brown, zigzag; medial and postmedial areas of forewing, and tornus brown to dark brown, with two large, white, oval spots with black scales around the edges and a series of indistinct small circular spots near tornus, and a small, indistinct, white dot located at the end of discal cell; postmedian line grayish-white, extending from c. 3/5 of the costal margin from the wing base to tornus; terminal area black, mixed with some brown and white scales. Fringe grayish-brown with a tinge of dark brown. Hindwings reddish-brown, with dark brown scales mixed in the costal and inner margin areas; fringe pale yellow.</p><p><bold><italic>Male genitalia</italic>.</bold> Uncus short, pointed apically. Gnathos flat, fish-tail-shaped, comb-like distally. Valva narrow and long, swollen at the base, parallel-sided in the middle; inner side of the cucullus slightly protruding; basal part of valva with a near-elliptical, sclerotized plate, which is densely covered with long bristles laterally; sacculus slightly swollen. Juxta flat, with a pair of slender, sclerotized lateral processes. Saccus long, broad at the base, gradually narrowing to the end, rounded terminally. Phallus tube-shaped, sclerotized at terminal part. Vesica with 3 diverticula, bearing 3 cornuti; basal diverticulum with a strongly sclerotized, slightly curved, long, large cornutus, and with a sclerotized triangular sclerite next to it; medial and apical diverticula each with one strongly sclerotized, nail-shaped cornutus.</p><p><bold><italic>Female genitalia</italic>.</bold> Unknown.</p></tp:treatment-sec><tp:treatment-sec sec-type="phenology" id="SECID0EDIAE"><title>Phenology and habitat.</title><p>The type specimens were collected in July at an altitude of c. 1864 m. The collection site is located in a high mountainous area, surrounded by various types of broad-leaf trees. The ground cover consists of herbs and small shrubs (Fig. <xref ref-type="fig" rid="F3">17</xref>). The immature stages are still unknown.</p><fig id="F3" position="float" orientation="portrait"><object-id xmlns:xlink="http://www.w3.org/1999/xlink" content-type="doi" xlink:type="simple">10.3897/zookeys.1213.132318.figures16-20</object-id><object-id xmlns:xlink="http://www.w3.org/1999/xlink" content-type="arpha" xlink:type="simple">8588BFD9-FF7C-5230-AC43-42844E3779E8</object-id><label>Figures 16–20.</label><caption><p>Biotope and living habitus <bold>16, 18–19</bold><italic><tp:taxon-name><tp:taxon-name-part taxon-name-part-type="genus" reg="Fignya">F.</tp:taxon-name-part><tp:taxon-name-part taxon-name-part-type="species" reg="qiana">qiana</tp:taxon-name-part></tp:taxon-name></italic> sp. nov., the collecting site is Xingren City, Guizhou Province, China; <bold>17, 20</bold><italic><tp:taxon-name><tp:taxon-name-part taxon-name-part-type="genus" reg="Fignya">F.</tp:taxon-name-part><tp:taxon-name-part taxon-name-part-type="species" reg="trigonum">trigonum</tp:taxon-name-part></tp:taxon-name></italic> sp. nov., the collecting site is Zhaotong City, Yunnan Province, China.</p></caption><graphic xmlns:xlink="http://www.w3.org/1999/xlink" xlink:href="zookeys-1213-225_article-132318__-g003.jpg" position="float" orientation="portrait" xlink:type="simple" id="oo_1142337.jpg"><uri content-type="original_file" xlink:type="simple">https://binary.pensoft.net/fig/1142337</uri></graphic></fig></tp:treatment-sec><tp:treatment-sec sec-type="distribution" id="SECID0EUJAE"><title>Distribution.</title><p>China (Yunnan).</p></tp:treatment-sec><tp:treatment-sec sec-type="etymology" id="SECID0EZJAE"><title>Etymology.</title><p>The new species name is derived from the Latin “<tp:taxon-name><tp:taxon-name-part taxon-name-part-type="genus" reg="Fignya"/><tp:taxon-name-part taxon-name-part-type="species" reg="trigonum">trigonum</tp:taxon-name-part></tp:taxon-name>”, meaning triangle, referring to a unique sclerotized triangular sclerite at the base of vesica.</p></tp:treatment-sec><tp:treatment-sec><!--Section generated to contain objects referenced in tp:taxon-treatment.--><fig id="F1" position="float" orientation="portrait"><object-id xmlns:xlink="http://www.w3.org/1999/xlink" content-type="doi" xlink:type="simple">10.3897/zookeys.1213.132318.figures1-6</object-id><object-id xmlns:xlink="http://www.w3.org/1999/xlink" content-type="arpha" xlink:type="simple">3AFD0238-DB55-5360-9358-1223821446BE</object-id><label>Figures 1–6.</label><caption><p>Adults of <italic><tp:taxon-name><tp:taxon-name-part taxon-name-part-type="genus" reg="Fignya">Fignya</tp:taxon-name-part></tp:taxon-name></italic> spp. Depositories of the specimens <bold>1–2, 4–6</bold> in <abbrev xmlns:xlink="http://www.w3.org/1999/xlink" xlink:title="Northeast Forestry University" id="ABBRID0E2KAC" xlink:type="simple">NEFU</abbrev><bold>3</bold> in <abbrev xmlns:xlink="http://www.w3.org/1999/xlink" xlink:title="Museum Witt München/Zoologische Staatssammlung München" id="ABBRID0EBLAC" xlink:type="simple">MWM/ZSM</abbrev>. Scale bars: 5 mm.</p></caption><graphic xmlns:xlink="http://www.w3.org/1999/xlink" xlink:href="zookeys-1213-225_article-132318__-g001.jpg" position="float" orientation="portrait" xlink:type="simple" id="oo_1142335.jpg"><uri content-type="original_file" xlink:type="simple">https://binary.pensoft.net/fig/1142335</uri></graphic></fig><fig id="F2" position="float" orientation="portrait"><object-id xmlns:xlink="http://www.w3.org/1999/xlink" content-type="doi" xlink:type="simple">10.3897/zookeys.1213.132318.figures7-15</object-id><object-id xmlns:xlink="http://www.w3.org/1999/xlink" content-type="arpha" xlink:type="simple">09844150-A1D9-5A73-90D1-B1122370909E</object-id><label>Figures 7–15.</label><caption><p>Male genitalia of <italic><tp:taxon-name><tp:taxon-name-part taxon-name-part-type="genus" reg="Fignya">Fignya</tp:taxon-name-part></tp:taxon-name></italic> spp. Depositories of the slides <bold>7–10, 12–15</bold> in <abbrev xmlns:xlink="http://www.w3.org/1999/xlink" xlink:title="Northeast Forestry University" id="ABBRID0ECPAC" xlink:type="simple">NEFU</abbrev><bold>11</bold> in <abbrev xmlns:xlink="http://www.w3.org/1999/xlink" xlink:title="Museum Witt München/Zoologische Staatssammlung München" id="ABBRID0EIPAC" xlink:type="simple">MWM/ZSM</abbrev>. Scale bars: 1 mm, except unscaled Fig. <xref ref-type="fig" rid="F2">11</xref>.</p></caption><graphic xmlns:xlink="http://www.w3.org/1999/xlink" xlink:href="zookeys-1213-225_article-132318__-g002.jpg" position="float" orientation="portrait" xlink:type="simple" id="oo_1142336.jpg"><uri content-type="original_file" xlink:type="simple">https://binary.pensoft.net/fig/1142336</uri></graphic></fig></tp:treatment-sec></tp:taxon-treatment>
