# Supplementary material for: ﻿A taxonomic review of the genus Fignya Solovyev & Witt, 2009 (Lepidoptera, Limacodidae) with descriptions of three new species and one new combination
Source: Zookeys. 2024 Sep 26;1213:225–35. doi: 10.3897/zookeys.1213.132318 (PMC11450461; doi:10.3897/zookeys.1213.132318)
Supplement: XML Treatment for Fignya brachygnatha [file zookeys.1213.132318-treatment4.xml]

<!DOCTYPE tp:taxon-treatment
  PUBLIC "-//TaxonX//DTD Taxonomic Treatment Publishing DTD v0 20100105//EN" "tax-treatment-NSO.dtd">
<tp:taxon-treatment xmlns:tp="http://www.plazi.org/taxpub"><tp:treatment-meta><kwd-group><label>Taxon classification</label><kwd>
              <named-content content-type="kingdom">Animalia</named-content>
            </kwd><kwd>
              <named-content content-type="order">Lepidoptera</named-content>
            </kwd><kwd>
              <named-content content-type="family">Limacodidae</named-content>
            </kwd></kwd-group><mixed-citation publication-type="journal"><person-group><name><surname>Wu</surname><given-names>Jun</given-names></name><name><surname>Han</surname><given-names>Huilin</given-names></name></person-group><article-title>﻿A taxonomic review of the genus <italic><tp:taxon-name><tp:taxon-name-part taxon-name-part-type="genus" reg="Fignya">Fignya</tp:taxon-name-part></tp:taxon-name></italic> Solovyev &amp; Witt, 2009 (<tp:taxon-name><tp:taxon-name-part taxon-name-part-type="order">Lepidoptera</tp:taxon-name-part></tp:taxon-name>, <tp:taxon-name><tp:taxon-name-part taxon-name-part-type="family">Limacodidae</tp:taxon-name-part></tp:taxon-name>) with descriptions of three new species and one new combination</article-title><source>Zookeys</source><day>26</day><month>09</month><year>2024</year><volume>1213</volume><fpage>225</fpage><lpage>235</lpage><pub-id pub-id-type="doi">10.3897/zookeys.1213.132318</pub-id></mixed-citation></tp:treatment-meta><tp:nomenclature><label>﻿</label><tp:taxon-name>
            <object-id xmlns:xlink="http://www.w3.org/1999/xlink" content-type="arpha" xlink:type="simple">00AE9E6B-4161-5A36-936E-888EBDA04973</object-id>
            <tp:taxon-name-part taxon-name-part-type="genus" reg="Fignya">Fignya</tp:taxon-name-part>
            <tp:taxon-name-part taxon-name-part-type="species" reg="brachygnatha">brachygnatha</tp:taxon-name-part>
          </tp:taxon-name><tp:taxon-authority>(Wu &amp; Fang, 2008)</tp:taxon-authority><tp:taxon-status xmlns:xlink="http://www.w3.org/1999/xlink" xlink:type="simple">comb. nov.</tp:taxon-status><xref ref-type="fig" rid="F1">Figs 6</xref><xref ref-type="fig" rid="F2">, 15</xref><tp:nomenclature-citation-list><tp:nomenclature-citation><tp:taxon-name>
                <tp:taxon-name-part taxon-name-part-type="genus" reg="Kitanola">Kitanola</tp:taxon-name-part>
                <tp:taxon-name-part taxon-name-part-type="species" reg="brachygnatha">brachygnatha</tp:taxon-name-part>
              </tp:taxon-name><comment>Wu &amp; Fang, 2008, <italic>Acta Entomol. Sinica</italic> 51 (8): 866. Type locality: China, Yunnan, Xishuangbanna. Holotype: male, in <named-content xmlns:xlink="http://www.w3.org/1999/xlink" content-type="dwc:institutional_code" xlink:title="Institute of Zoology, Chinese Academy of Sciences" xlink:href="http://grbio.org/institution/institute-zoology-chinese-academy-sciences" xlink:type="simple">IZCAS</named-content>.</comment></tp:nomenclature-citation></tp:nomenclature-citation-list></tp:nomenclature><tp:treatment-sec sec-type="material" id="SECID0ELMAE"><title>Material examined.</title><p>China • ♂, Yunnan Province, Xishuangbanna Dai Autonomous Prefecture, Jinghong City, Mengyang Town, Yexianggu, 4–5.viii.2018, HL Han &amp; MR Li leg., genit. prep. WuJ-243-1, in <abbrev xmlns:xlink="http://www.w3.org/1999/xlink" xlink:title="Northeast Forestry University" id="ABBRID0ERMAE" xlink:type="simple">NEFU</abbrev>.</p></tp:treatment-sec><tp:treatment-sec sec-type="diagnosis" id="SECID0EVMAE"><title>Diagnosis.</title><p>The external characters of <italic><tp:taxon-name><tp:taxon-name-part taxon-name-part-type="genus" reg="Fignya">F.</tp:taxon-name-part><tp:taxon-name-part taxon-name-part-type="species" reg="brachygnatha">brachygnatha</tp:taxon-name-part></tp:taxon-name></italic> (Wu &amp; Fang, 2008) comb. nov. (Fig. <xref ref-type="fig" rid="F1">6</xref>) are characterized by: the forewing with a grayish-brown ground color, scattered with ochre scales; the antemedial line is ochre-yellow, zigzag; the postmedial line is reddish-brown; at the end of the discal cell, there is a round white spot, below which is a larger white spot surrounded by dark brown scales; and the terminal area is triangular, grayish-white. Hindwings grayish-white, with a slightly darker coloration at the apex.</p><p>In the male genitalia (Fig. <xref ref-type="fig" rid="F2">15</xref>), the uncus is triangular with a small apical spine; the gnathos is short and broad, with a rounded tip; the valva is narrow and elongated, with a broad and rounded cucullus; the juxta is shield-shaped, with a pair of weakly sclerotized finger-like lateral process apically. The phallus is slender and bifurcate at the apex.</p></tp:treatment-sec><tp:treatment-sec sec-type="distribution" id="SECID0EQNAE"><title>Distribution.</title><p>China (Yunnan).</p></tp:treatment-sec><tp:treatment-sec sec-type="remarks" id="SECID0EVNAE"><title>Remarks.</title><p><xref ref-type="bibr" rid="B10">Wu and Fang (2008)</xref> placed this species in the genus <italic><tp:taxon-name><tp:taxon-name-part taxon-name-part-type="genus" reg="Kitanola">Kitanola</tp:taxon-name-part></tp:taxon-name></italic> Matsumura, 1925, based on its similarity to <italic><tp:taxon-name><tp:taxon-name-part taxon-name-part-type="genus" reg="Kitanola">K.</tp:taxon-name-part><tp:taxon-name-part taxon-name-part-type="species" reg="speciosa">speciosa</tp:taxon-name-part></tp:taxon-name></italic> Inoue, 1956 [currently <italic><tp:taxon-name><tp:taxon-name-part taxon-name-part-type="genus" reg="Mediocampa">Mediocampa</tp:taxon-name-part><tp:taxon-name-part taxon-name-part-type="species" reg="speciosa">speciosa</tp:taxon-name-part></tp:taxon-name></italic> (Inoue, 1956), see <xref ref-type="bibr" rid="B7">Solovyev 2008</xref>: 23]. However, both the forewing pattern and the male genitalia of <italic><tp:taxon-name><tp:taxon-name-part taxon-name-part-type="genus" reg="Fignya">F.</tp:taxon-name-part><tp:taxon-name-part taxon-name-part-type="species" reg="brachygnatha">brachygnatha</tp:taxon-name-part></tp:taxon-name></italic> comb. nov. show significant differences from those of <italic><tp:taxon-name><tp:taxon-name-part taxon-name-part-type="genus" reg="Kitanola">Kitanola</tp:taxon-name-part></tp:taxon-name></italic> species and are more closely aligned with the genus <italic><tp:taxon-name><tp:taxon-name-part taxon-name-part-type="genus" reg="Fignya">Fignya</tp:taxon-name-part></tp:taxon-name></italic>.</p><p><italic><tp:taxon-name><tp:taxon-name-part taxon-name-part-type="genus" reg="Fignya">F.</tp:taxon-name-part><tp:taxon-name-part taxon-name-part-type="species" reg="brachygnatha">brachygnatha</tp:taxon-name-part></tp:taxon-name></italic> comb. nov. can be distinguished from the type species of the genus <italic><tp:taxon-name><tp:taxon-name-part taxon-name-part-type="genus" reg="Kitanola">Kitanola</tp:taxon-name-part></tp:taxon-name></italic>, <italic><tp:taxon-name><tp:taxon-name-part taxon-name-part-type="genus" reg="Kitanola">K.</tp:taxon-name-part><tp:taxon-name-part taxon-name-part-type="species" reg="sachalinensis">sachalinensis</tp:taxon-name-part></tp:taxon-name></italic> Matsumura, 1925 [currently a synonym of <italic><tp:taxon-name><tp:taxon-name-part taxon-name-part-type="genus" reg="Kitanola">K.</tp:taxon-name-part><tp:taxon-name-part taxon-name-part-type="species" reg="uncula">uncula</tp:taxon-name-part></tp:taxon-name></italic> (Staudinger, 1887)], by several morphological features. The newly combined species displays a grayish-brown forewing coloration, characterized by two distinct white circular spots near the end of the discal cell, which are surrounded by dark brown scales. The male genitalia are marked by a spoon-shaped gnathos, an absence of any processes in the valva, and a well-developed saccus. The aedeagus is stout and long, apical half forked, with a pointed apex.</p><p>In contrast, <italic><tp:taxon-name><tp:taxon-name-part taxon-name-part-type="genus" reg="Kitanola">K.</tp:taxon-name-part><tp:taxon-name-part taxon-name-part-type="species" reg="uncula">uncula</tp:taxon-name-part></tp:taxon-name></italic> exhibits highly variable forewing coloration, typically presenting 1–2 irregular discal spots. The male genitalia of <italic><tp:taxon-name><tp:taxon-name-part taxon-name-part-type="genus" reg="Kitanola">K.</tp:taxon-name-part><tp:taxon-name-part taxon-name-part-type="species" reg="uncula">uncula</tp:taxon-name-part></tp:taxon-name></italic> are distinguished by a large, hook-shaped gnathos, a valva with a fairly large fold on its inner surface, an inconspicuous saccus, and a curved aedeagus with a large, hook-shaped apical process.</p><p>Despite some discrepancies in the male genitalia characteristics compared to typical <italic><tp:taxon-name><tp:taxon-name-part taxon-name-part-type="genus" reg="Fignya">Fignya</tp:taxon-name-part></tp:taxon-name></italic> species, such as a rounded gnathos apex instead of comb-like, and the absence of a basal hairy process on the valva, <italic><tp:taxon-name><tp:taxon-name-part taxon-name-part-type="genus" reg="Fignya">F.</tp:taxon-name-part><tp:taxon-name-part taxon-name-part-type="species" reg="brachygnatha">brachygnatha</tp:taxon-name-part></tp:taxon-name></italic> shares several key characters with <italic><tp:taxon-name><tp:taxon-name-part taxon-name-part-type="genus" reg="Fignya">Fignya</tp:taxon-name-part></tp:taxon-name></italic>: (1) similar forewing patterns; (2) short uncus with a small apical spine; (3) juxta with a pair of finger-like lateral process at the apex; and (4) the saccus is long. Therefore, we formally transfer this species to the genus <italic><tp:taxon-name><tp:taxon-name-part taxon-name-part-type="genus" reg="Fignya">Fignya</tp:taxon-name-part></tp:taxon-name></italic>.</p><p>The newly combined species, as well as <italic><tp:taxon-name><tp:taxon-name-part taxon-name-part-type="genus" reg="Fignya">F.</tp:taxon-name-part><tp:taxon-name-part taxon-name-part-type="species" reg="samkosa">samkosa</tp:taxon-name-part></tp:taxon-name></italic> sp. nov., exhibit some differences in appearance and male genitalia from the rest of the genus as follows (the corresponding characters of the rest of the genus are in brackets): (1) the antemedial line and fringe of the forewing are golden (mostly grayish-brown to reddish-brown); (2) the gnathos is spoon-shaped, with the apical part nearly membranous and rough in surface (the gnathos is fishtail-shaped, with a comb-like tip); (3) the bristled process at the base of the valva is reduced to a small triangular flap or absent (the basal process of valva is well developed and bears laterally large bristles); and (4) the phallus is slender and bifurcated apically (the phallus is relatively short and thick, containing cornuti of varying sizes and numbers in the vesica).</p><p>We hypothesize that <italic><tp:taxon-name><tp:taxon-name-part taxon-name-part-type="genus" reg="Fignya">F.</tp:taxon-name-part><tp:taxon-name-part taxon-name-part-type="species" reg="brachygnatha">brachygnatha</tp:taxon-name-part></tp:taxon-name></italic> comb. nov. and <italic><tp:taxon-name><tp:taxon-name-part taxon-name-part-type="genus" reg="Fignya">F.</tp:taxon-name-part><tp:taxon-name-part taxon-name-part-type="species" reg="samkosa">samkosa</tp:taxon-name-part></tp:taxon-name></italic> sp. nov. may represent a lineage within the genus <italic><tp:taxon-name><tp:taxon-name-part taxon-name-part-type="genus" reg="Fignya">Fignya</tp:taxon-name-part></tp:taxon-name></italic> and might form a sister-group relationship with other congeners in this genus. However, this hypothesis requires further confirmation through molecular analysis.</p></tp:treatment-sec><tp:treatment-sec><!--Section generated to contain objects referenced in tp:taxon-treatment.--><fig id="F1" position="float" orientation="portrait"><object-id xmlns:xlink="http://www.w3.org/1999/xlink" content-type="doi" xlink:type="simple">10.3897/zookeys.1213.132318.figures1-6</object-id><object-id xmlns:xlink="http://www.w3.org/1999/xlink" content-type="arpha" xlink:type="simple">3AFD0238-DB55-5360-9358-1223821446BE</object-id><label>Figures 1–6.</label><caption><p>Adults of <italic><tp:taxon-name><tp:taxon-name-part taxon-name-part-type="genus" reg="Fignya">Fignya</tp:taxon-name-part></tp:taxon-name></italic> spp. Depositories of the specimens <bold>1–2, 4–6</bold> in <abbrev xmlns:xlink="http://www.w3.org/1999/xlink" xlink:title="Northeast Forestry University" id="ABBRID0E2KAC" xlink:type="simple">NEFU</abbrev><bold>3</bold> in <abbrev xmlns:xlink="http://www.w3.org/1999/xlink" xlink:title="Museum Witt München/Zoologische Staatssammlung München" id="ABBRID0EBLAC" xlink:type="simple">MWM/ZSM</abbrev>. Scale bars: 5 mm.</p></caption><graphic xmlns:xlink="http://www.w3.org/1999/xlink" xlink:href="zookeys-1213-225_article-132318__-g001.jpg" position="float" orientation="portrait" xlink:type="simple" id="oo_1142335.jpg"><uri content-type="original_file" xlink:type="simple">https://binary.pensoft.net/fig/1142335</uri></graphic></fig><fig id="F2" position="float" orientation="portrait"><object-id xmlns:xlink="http://www.w3.org/1999/xlink" content-type="doi" xlink:type="simple">10.3897/zookeys.1213.132318.figures7-15</object-id><object-id xmlns:xlink="http://www.w3.org/1999/xlink" content-type="arpha" xlink:type="simple">09844150-A1D9-5A73-90D1-B1122370909E</object-id><label>Figures 7–15.</label><caption><p>Male genitalia of <italic><tp:taxon-name><tp:taxon-name-part taxon-name-part-type="genus" reg="Fignya">Fignya</tp:taxon-name-part></tp:taxon-name></italic> spp. Depositories of the slides <bold>7–10, 12–15</bold> in <abbrev xmlns:xlink="http://www.w3.org/1999/xlink" xlink:title="Northeast Forestry University" id="ABBRID0ECPAC" xlink:type="simple">NEFU</abbrev><bold>11</bold> in <abbrev xmlns:xlink="http://www.w3.org/1999/xlink" xlink:title="Museum Witt München/Zoologische Staatssammlung München" id="ABBRID0EIPAC" xlink:type="simple">MWM/ZSM</abbrev>. Scale bars: 1 mm, except unscaled Fig. <xref ref-type="fig" rid="F2">11</xref>.</p></caption><graphic xmlns:xlink="http://www.w3.org/1999/xlink" xlink:href="zookeys-1213-225_article-132318__-g002.jpg" position="float" orientation="portrait" xlink:type="simple" id="oo_1142336.jpg"><uri content-type="original_file" xlink:type="simple">https://binary.pensoft.net/fig/1142336</uri></graphic></fig></tp:treatment-sec><ref-list><ref id="B10"><mixed-citation xmlns:xlink="http://www.w3.org/1999/xlink" xlink:type="simple"><person-group><name name-style="western"><surname>Wu</surname><given-names>CS</given-names></name><name name-style="western"><surname>Fang</surname><given-names>CL</given-names></name></person-group> (<year>2008</year>) <article-title>Discovery of the genus <italic><tp:taxon-name><tp:taxon-name-part taxon-name-part-type="genus">Kitanola</tp:taxon-name-part></tp:taxon-name></italic> Matsumura from China, with descriptions of seven new species (<tp:taxon-name><tp:taxon-name-part taxon-name-part-type="order">Lepidoptera</tp:taxon-name-part></tp:taxon-name>, <tp:taxon-name><tp:taxon-name-part taxon-name-part-type="family">Limacodidae</tp:taxon-name-part></tp:taxon-name>).</article-title><source>Acta Entomologica Sinica</source><volume>51</volume>(<issue>8</issue>): <fpage>861</fpage>–<lpage>867</lpage>.</mixed-citation></ref><ref id="B7"><mixed-citation xmlns:xlink="http://www.w3.org/1999/xlink" xlink:type="simple"><person-group><name name-style="western"><surname>Solovyev</surname><given-names>AV</given-names></name></person-group> (<year>2008</year>) <article-title>The limacodid moths (<tp:taxon-name><tp:taxon-name-part taxon-name-part-type="order">Lepidoptera</tp:taxon-name-part></tp:taxon-name>: <tp:taxon-name><tp:taxon-name-part taxon-name-part-type="family">Limacodidae</tp:taxon-name-part></tp:taxon-name>) of Russia.</article-title><source>Eversmannia</source><volume>15</volume>(<issue>4</issue>): <fpage>17</fpage>–<lpage>43</lpage>. [In Russian]</mixed-citation></ref></ref-list></tp:taxon-treatment>
