# Supplementary material for: ﻿A taxonomic review of the genus Fignya Solovyev & Witt, 2009 (Lepidoptera, Limacodidae) with descriptions of three new species and one new combination
Source: Zookeys. 2024 Sep 26;1213:225–35. doi: 10.3897/zookeys.1213.132318 (PMC11450461; doi:10.3897/zookeys.1213.132318)
Supplement: XML Treatment for Fignya samkosa [file zookeys.1213.132318-treatment5.xml]

<!DOCTYPE tp:taxon-treatment
  PUBLIC "-//TaxonX//DTD Taxonomic Treatment Publishing DTD v0 20100105//EN" "tax-treatment-NSO.dtd">
<tp:taxon-treatment xmlns:tp="http://www.plazi.org/taxpub"><tp:treatment-meta><kwd-group><label>Taxon classification</label><kwd>
              <named-content content-type="kingdom">Animalia</named-content>
            </kwd><kwd>
              <named-content content-type="order">Lepidoptera</named-content>
            </kwd><kwd>
              <named-content content-type="family">Limacodidae</named-content>
            </kwd></kwd-group><mixed-citation publication-type="journal"><person-group><name><surname>Wu</surname><given-names>Jun</given-names></name><name><surname>Han</surname><given-names>Huilin</given-names></name></person-group><article-title>﻿A taxonomic review of the genus <italic><tp:taxon-name><tp:taxon-name-part taxon-name-part-type="genus" reg="Fignya">Fignya</tp:taxon-name-part></tp:taxon-name></italic> Solovyev &amp; Witt, 2009 (<tp:taxon-name><tp:taxon-name-part taxon-name-part-type="order">Lepidoptera</tp:taxon-name-part></tp:taxon-name>, <tp:taxon-name><tp:taxon-name-part taxon-name-part-type="family">Limacodidae</tp:taxon-name-part></tp:taxon-name>) with descriptions of three new species and one new combination</article-title><source>Zookeys</source><day>26</day><month>09</month><year>2024</year><volume>1213</volume><fpage>225</fpage><lpage>235</lpage><pub-id pub-id-type="doi">10.3897/zookeys.1213.132318</pub-id></mixed-citation></tp:treatment-meta><tp:nomenclature><label>﻿</label><tp:taxon-name>
            <object-id xmlns:xlink="http://www.w3.org/1999/xlink" content-type="arpha" xlink:type="simple">4F03761C-0BB6-575B-AFAF-76521FE9B8D8</object-id>
            <tp:taxon-name-part taxon-name-part-type="genus" reg="Fignya">Fignya</tp:taxon-name-part>
            <tp:taxon-name-part taxon-name-part-type="species" reg="samkosa">samkosa</tp:taxon-name-part>
            <object-id xmlns:xlink="http://www.w3.org/1999/xlink" content-type="zoobank" xlink:type="simple">https://zoobank.org/90E4D02D-3315-4D83-BA1A-F62A75D65064</object-id>
          </tp:taxon-name><tp:taxon-status xmlns:xlink="http://www.w3.org/1999/xlink" xlink:type="simple">sp. nov.</tp:taxon-status><xref ref-type="fig" rid="F1">Figs 5</xref><xref ref-type="fig" rid="F2">, 13</xref><xref ref-type="fig" rid="F2">, 14</xref></tp:nomenclature><tp:treatment-sec sec-type="type material" id="SECID0E6VAE"><title>Type material.</title><p><bold><italic>Holotype</italic></bold>: Cambodia • ♂, Samkos, 7–8.ii.2015, YS Bae leg., genit. prep. WuJ-1132-1, in <abbrev xmlns:xlink="http://www.w3.org/1999/xlink" xlink:title="Northeast Forestry University" id="ABBRID0EKWAE" xlink:type="simple">NEFU</abbrev>.</p><p><bold><italic>Paratypes</italic></bold> • 2♂, same data as for holotype, genit. prep. WuJ-1131-1, all in <abbrev xmlns:xlink="http://www.w3.org/1999/xlink" xlink:title="Northeast Forestry University" id="ABBRID0EVWAE" xlink:type="simple">NEFU</abbrev>.</p></tp:treatment-sec><tp:treatment-sec sec-type="diagnosis" id="SECID0EZWAE"><title>Diagnosis.</title><p>The new species (Fig. <xref ref-type="fig" rid="F1">5</xref>) is most similar to the newly combined species, <italic><tp:taxon-name><tp:taxon-name-part taxon-name-part-type="genus" reg="Fignya">F.</tp:taxon-name-part><tp:taxon-name-part taxon-name-part-type="species" reg="brachygnatha">brachygnatha</tp:taxon-name-part></tp:taxon-name></italic> comb. nov. (Fig. <xref ref-type="fig" rid="F1">6</xref>), described in this paper. There is no obvious difference in appearance between these two species, but the male genitalia can be clearly distinguished: <italic><tp:taxon-name><tp:taxon-name-part taxon-name-part-type="genus" reg="Fignya">F.</tp:taxon-name-part><tp:taxon-name-part taxon-name-part-type="species" reg="samkosa">samkosa</tp:taxon-name-part></tp:taxon-name></italic> sp. nov. (Figs <xref ref-type="fig" rid="F2">13</xref>, <xref ref-type="fig" rid="F2">14</xref>) has a relatively straight valva, a small triangular hairy flap at the base of the valva, and a slender phallus; whereas the valva of <italic><tp:taxon-name><tp:taxon-name-part taxon-name-part-type="genus" reg="Fignya">F.</tp:taxon-name-part><tp:taxon-name-part taxon-name-part-type="species" reg="brachygnatha">brachygnatha</tp:taxon-name-part></tp:taxon-name></italic> comb. nov. (Fig. <xref ref-type="fig" rid="F2">15</xref>) is slightly curved inward, lacks the hairy flap at the base of the valva, and has a thicker phallus. The differences between <italic><tp:taxon-name><tp:taxon-name-part taxon-name-part-type="genus" reg="Fignya">F.</tp:taxon-name-part><tp:taxon-name-part taxon-name-part-type="species" reg="samkosa">samkosa</tp:taxon-name-part></tp:taxon-name></italic> sp. nov. and the other four <tp:taxon-name><tp:taxon-name-part taxon-name-part-type="genus" reg="Fignya">Fignya</tp:taxon-name-part></tp:taxon-name> species are provided in the remarks section of <tp:taxon-name><tp:taxon-name-part taxon-name-part-type="genus" reg="Fignya">F.</tp:taxon-name-part><tp:taxon-name-part taxon-name-part-type="species" reg="brachygnatha">brachygnatha</tp:taxon-name-part></tp:taxon-name> comb. nov.</p></tp:treatment-sec><tp:treatment-sec sec-type="description" id="SECID0EPZAE"><title>Description.</title><p><bold>Male. <italic>Adult</italic>.</bold> Forewing length 6.0–6.5 mm, wingspan 14–15 mm (<italic>N</italic> = 3). Antennae filiform, brown. Labial palpi upcurved, brown. Head and thorax grayish-white with a tinge of pale brown; abdomen grayish-white to pale brown. Forewings grayish-brown with a series of serrated, golden and reddish-brown transverse lines, among which the antemedial line distinct, golden, zigzag; medial and postmedial lines fuzzy, reddish-brown; discal cell and tornus bear a total of three obvious white spots with black edges. Apex area white, brown on outer edge. Fringe golden. Hindwing reddish-brown; fringe long, pale yellow.</p><p><bold><italic>Male genitalia</italic>.</bold> Uncus narrow and long, pointed apically. Gnathos spoon-shaped, slightly sclerotized and nearly membranous at the end, with densely packed small granular scobination on the surface. Tegument wide. Valva straight, lateral margins nearly parallel; valva with a hairy, small, triangular flap near the base; cucullus rounded. Juxta flat, shield-shaped, upper margin slightly concave in the middle. Saccus long, wide at base, then finger-like. Phallus slender, slightly curved, bifurcated from near the middle, each with a claw-like spine apically.</p><p><bold><italic>Female genitalia</italic>.</bold> Unknown.</p></tp:treatment-sec><tp:treatment-sec sec-type="phenology" id="SECID0EK1AE"><title>Phenology and habitat.</title><p>The type specimens were collected in February in the Phnom Samkos Wildlife Sanctuary of western Cambodia. The region has a typical tropical monsoon climate, characterized by distinct wet and dry seasons. The sanctuary’s vegetation includes a mix of evergreen forests, montane forests, and bamboo groves. The immature stages are still unknown.</p></tp:treatment-sec><tp:treatment-sec sec-type="distribution" id="SECID0EP1AE"><title>Distribution.</title><p>Cambodia (Samkos).</p></tp:treatment-sec><tp:treatment-sec sec-type="etymology" id="SECID0EU1AE"><title>Etymology.</title><p>The new species is named after its type locality, the Phnom Samkos Wildlife Sanctuary in western Cambodia.</p></tp:treatment-sec><tp:treatment-sec><!--Section generated to contain objects referenced in tp:taxon-treatment.--><fig id="F1" position="float" orientation="portrait"><object-id xmlns:xlink="http://www.w3.org/1999/xlink" content-type="doi" xlink:type="simple">10.3897/zookeys.1213.132318.figures1-6</object-id><object-id xmlns:xlink="http://www.w3.org/1999/xlink" content-type="arpha" xlink:type="simple">3AFD0238-DB55-5360-9358-1223821446BE</object-id><label>Figures 1–6.</label><caption><p>Adults of <italic><tp:taxon-name><tp:taxon-name-part taxon-name-part-type="genus" reg="Fignya">Fignya</tp:taxon-name-part></tp:taxon-name></italic> spp. Depositories of the specimens <bold>1–2, 4–6</bold> in <abbrev xmlns:xlink="http://www.w3.org/1999/xlink" xlink:title="Northeast Forestry University" id="ABBRID0E2KAC" xlink:type="simple">NEFU</abbrev><bold>3</bold> in <abbrev xmlns:xlink="http://www.w3.org/1999/xlink" xlink:title="Museum Witt München/Zoologische Staatssammlung München" id="ABBRID0EBLAC" xlink:type="simple">MWM/ZSM</abbrev>. Scale bars: 5 mm.</p></caption><graphic xmlns:xlink="http://www.w3.org/1999/xlink" xlink:href="zookeys-1213-225_article-132318__-g001.jpg" position="float" orientation="portrait" xlink:type="simple" id="oo_1142335.jpg"><uri content-type="original_file" xlink:type="simple">https://binary.pensoft.net/fig/1142335</uri></graphic></fig><fig id="F2" position="float" orientation="portrait"><object-id xmlns:xlink="http://www.w3.org/1999/xlink" content-type="doi" xlink:type="simple">10.3897/zookeys.1213.132318.figures7-15</object-id><object-id xmlns:xlink="http://www.w3.org/1999/xlink" content-type="arpha" xlink:type="simple">09844150-A1D9-5A73-90D1-B1122370909E</object-id><label>Figures 7–15.</label><caption><p>Male genitalia of <italic><tp:taxon-name><tp:taxon-name-part taxon-name-part-type="genus" reg="Fignya">Fignya</tp:taxon-name-part></tp:taxon-name></italic> spp. Depositories of the slides <bold>7–10, 12–15</bold> in <abbrev xmlns:xlink="http://www.w3.org/1999/xlink" xlink:title="Northeast Forestry University" id="ABBRID0ECPAC" xlink:type="simple">NEFU</abbrev><bold>11</bold> in <abbrev xmlns:xlink="http://www.w3.org/1999/xlink" xlink:title="Museum Witt München/Zoologische Staatssammlung München" id="ABBRID0EIPAC" xlink:type="simple">MWM/ZSM</abbrev>. Scale bars: 1 mm, except unscaled Fig. <xref ref-type="fig" rid="F2">11</xref>.</p></caption><graphic xmlns:xlink="http://www.w3.org/1999/xlink" xlink:href="zookeys-1213-225_article-132318__-g002.jpg" position="float" orientation="portrait" xlink:type="simple" id="oo_1142336.jpg"><uri content-type="original_file" xlink:type="simple">https://binary.pensoft.net/fig/1142336</uri></graphic></fig></tp:treatment-sec></tp:taxon-treatment>
